# Supplementary material for: In Vivo Sustained Release of the Retrograde Transport Inhibitor Retro-2.1 Formulated in a Thermosensitive Hydrogel
Source: Int J Mol Sci. 2022 Nov 23;23(23):14611. doi: 10.3390/ijms232314611 (PMC9735573; doi:10.3390/ijms232314611)
Supplement: Supplementary file 1 [file ijms-23-14611-s001.zip]

Archive with 1 entries (1 files):
- ijms-2031312-supplementary.pdf
